# Supplementary material for: Contrasting patterns of phylogeographic relationships in sympatric sister species of ironclad beetles (Zopheridae: Phloeodes spp.) in California's Transverse Ranges
Source: BMC Evol Biol. 2010 Jun 24;10:195. doi: 10.1186/1471-2148-10-195 (PMC2904329; doi:10.1186/1471-2148-10-195)
Supplement: Additional file 1 — Haplotype designations for COI and CAD with corresponding locality data, project voucher number, and GenBank accession number. [file 1471-2148-10-195-S1.XLS]

## Sheet: Sheet1
	COI Hap	CAD Hap	Locality	Region	Extract	COI Genbank	CAD Genbank
P. diabolicus
	diM01	diN01	CA: Santa Barbara Co., Sedgwick Reserve, 34.7125ºN, 120.0396ºW	Santa Ynez Mts.	141	HM026069	HM026126
	diM01	diN01, diN02	CA: Santa Barbara Co., LPNF: Upper Oso, 34.5652ºN, 119.7632ºW	NW Transverse Rgs.	142	HM026069	HM026126, HM026127
	diM02	diN03, diN04	CA: Orange Co., Silverado Cyn., 33.7481ºN, 117.5832ºW	Peninsular Rgs.	143	HM026070	HM026128, HM026129
	diM03	diN05	CA: Orange Co., nr. Blue Jay cmpgrd., 33.6523ºN, 117.4490ºW	Peninsular Rgs.	144	HM026071	HM026130
	diM04		CA: Santa Barbara Co., Coal Oil Pt. Reserve, 34.4126ºN, 119.8781ºW	Santa Ynez Mts.	145	HM026072
	diM05		CA: Santa Barbara Co., Foothill Rd., 34.4700ºN, 119.7300ºW	Santa Ynez Mts.	147	HM026073
	diM04		CA: Santa Barbara Co., Foothill Rd., 34.4700ºN, 119.7300ºW	Santa Ynez Mts.	148	HM026072
			CA: Santa Barbara Co., Foothill Rd., 34.4700ºN, 119.7300ºW	Santa Ynez Mts.	148
	diM01		CA: Santa Barbara Co., Foothill Rd., 34.4700ºN, 119.7300ºW	Santa Ynez Mts.	149	HM026069
	diM04		CA: Santa Barbara Co., Foothill Rd., 34.4700ºN, 119.7300ºW	Santa Ynez Mts.	150	HM026072
	diM06		CA: Monterey Co., Arroyo Seco, 36.234ºN, 121.482ºW	N. Santa Lucia Mts.	155	HM026074
	diM07		CA: Ventura Co., Ventura, 34.293ºN, 119.204ºW	Cen. Transverse Rgs.	156	HM026075
	diM08	diN01, diN06	CA: Ventura Co., Ventura, 34.293ºN, 119.204ºW	Cen. Transverse Rgs.	157	HM026076	HM026126, HM026131
	diM09	diN07, diN08	CA: Ventura Co., Ventura, 34.293ºN, 119.204ºW	Cen. Transverse Rgs.	158	HM026077	HM026132, HM026133
	diM07	diN08	CA: Ventura Co., Ventura, 34.293ºN, 119.204ºW	Cen. Transverse Rgs.	159	HM026075	HM026133
	diM07		CA: Ventura Co., Ventura, 34.293ºN, 119.204ºW	NW Transverse Rgs.	160	HM026075
	diM10		CA: Santa Barbara Co., Sedgwick Reserve, 34.7261ºN, 120.0483ºW	NW Transverse Rgs.	172	HM026078
	diM01		CA: Santa Barbara Co., Sedgwick Reserve, 34.7164ºN, 120.0936ºW	NW Transverse Rgs.	173	HM026069
	diM11		CA: Santa Barbara Co., Sedgwick Reserve, 34.7211ºN, 120.0359ºW	NW Transverse Rgs.	174	HM026079
	diM01		CA: Santa Barbara Co., Sedgwick Reserve, 34.7211ºN, 120.0359ºW	NW Transverse Rgs.	175	HM026069
	diM11		CA: Santa Barbara Co., Sedgwick Reserve, 34.7250ºN, 120.0325ºW	NW Transverse Rgs.	178	HM026079
	diM07	diN08	CA: Ventura Co., Upper Ojai Valley, 34.4504ºN, 119.1207ºW	Cen. Transverse Rgs.	179	HM026075	HM026133
	diM07		CA: Ventura Co., Upper Ojai Valley, 34.4504ºN, 119.1207ºW	Cen. Transverse Rgs.	180	HM026075
			CA: Tulare Co., Sequoia NF: F.S. 14S75, 36.6720ºN, 118.9798ºW	S. Sierra Nevada Mts.	994
	diM01	diN07, diN08	CA: Ventura Co., LPNF: Murrietta Tr., 34.5009ºN, 119.3899ºW	Santa Ynez Mts.	1000	HM026069	HM026132, HM026133
		diN01, diN06	CA: Ventura Co., LPNF: Murrietta Tr., 34.5009ºN, 119.3899ºW	Santa Ynez Mts.	1001		HM026126, HM026131
	diM07		CA: Santa Barbara Co., Arroyo Hondo, 34.4855ºN, 120.1423ºW	Santa Ynez Mts.	1002	HM026075
	diM12	diN09, diN02	CA: San Bernardino Co., SBNF: Willow Ck., 34.3017ºN, 117.1796ºW	San Bernardino Mts.	1008	HM026080	HM026134, HM026127
	diM13	diN10, diN11	CA: San Bernardino Co., SBNF: Willow Ck., 34.3017ºN, 117.1796ºW	San Bernardino Mts.	1009	HM026081	HM026135, HM026136
		diN09	CA: San Bernardino Co., SBNF: Willow Ck., 34.3017ºN, 117.1796ºW	San Bernardino Mts.	1010		HM026134
	diM14		CA: San Bernardino Co., SBNF: Willow Ck., 34.3017ºN, 117.1796ºW	San Bernardino Mts.	1011	HM026082
	diM15		CA: San Bernardino Co., SBNF: Willow Ck., 34.3017ºN, 117.1796ºW	San Bernardino Mts.	1012	HM026083
	diM16		CA: San Bernardino Co., SBNF: Willow Ck., 34.3017ºN, 117.1796ºW	San Bernardino Mts.	1013	HM026084
	diM17		CA: San Bernardino Co., SBNF: Mill Ck., 34.1024ºN, 117.0086ºW	San Bernardino Mts.	1014	HM026085
	diM18	diN12, diN13	CA: San Bernardino Co., SBNF: Deer Ck., 34.1741ºN, 116.9844ºW	San Bernardino Mts.	1015	HM026086	HM026137, HM026138
	diM01	diN01	CA: Santa Barbara Co., Santa Ynez Valley, Happy Cyn. Rd. , 34.6316ºN, 119.9708ºW	NW Transverse Rgs.	1167	HM026069	HM026126
	diM07	diN14	CA: Los Angeles Co., Angeles NF: SDEF, 34.2012ºN, 117.7736ºW	San Gabriel Mts.	1169	HM026075	HM026139
	diM16	diN14	CA: Los Angeles Co., Angeles NF: SDEF, 34.2012ºN, 117.7736ºW	San Gabriel Mts.	1170	HM026084	HM026139
	diM05		CA: Santa Barbara Co., Foothill Rd., 34.4700ºN, 119.7300ºW	Santa Ynez Mts.	1369	HM026073
	diM19		CA: Los Angeles Co., Angeles NF: Elizabeth Lake, 34.6894ºN, 118.4164ºW	Sierra Pelona	1374	HM026087
	diM20	diN04	CA: Los Angeles Co., Angeles NF: SDEF Volfe Cyn., 34.1825ºN, 117.7972ºW	San Gabriel Mts.	1375	HM026088	HM026129
	diM21	diN01, diN15	CA: Los Angeles Co., Angeles NF: SDEF Volfe Cyn., 34.1825ºN, 117.7972ºW	San Gabriel Mts.	1377	HM026089	HM026126, HM026140
	diM07	diN06, diN10	CA: Los Angeles Co., Angeles NF: SDEF Volfe Cyn., 34.1825ºN, 117.7972ºW	San Gabriel Mts.	1380	HM026075	HM026131, HM026135
	diM07	diN01	CA: Santa Barbara Co., Santa Barbara Botanic Garden, 34.4573ºN, 119.7094ºW	Santa Ynez Mts.	1382	HM026075	HM026126
	diM22	diN01	CA: Los Angeles Co., Angeles NF: Ruby Cyn., 34.6060ºN, 118.5523ºW	Sierra Pelona	1875	HM026090	HM026126
	diM23		CA: San Diego Co., Anza Borrego SP: Oriflamme Cyn., 33.0144ºN, 116.4933ºW	Peninsular Rgs.	1876	HM026091
	diM24		CA: San Bernardino Co., Morongo Valley Preserve, 34.0471ºN,-116.5682ºW	San Bernardino Mts.	1879	HM026092
	diM25		CA: San Bernardino Co., Morongo Valley Preserve, 34.0471ºN,-116.5682ºW	San Bernardino Mts.	1880	HM026093
	diM01	diN01	CA: San Luis Obispo Co., Alamo Ck Rd., 35.045ºN, 120.2996ºW	S. Santa Lucia Mts.	1881	HM026069	HM026126
	diM01	diN01	CA: San Luis Obispo Co., Alamo Ck Rd., 35.045ºN, 120.2996ºW	S. Santa Lucia Mts.	1882	HM026069	HM026126
	diM01	diN01	CA: San Luis Obispo Co., Alamo Ck Rd., 35.045ºN, 120.2996ºW	S. Santa Lucia Mts.	1883	HM026069	HM026126
		diN01	CA: San Luis Obispo Co., Sta. Rosa Ck. Cyn., 35.5658ºN, 120.9222ºW	S. Santa Lucia Mts.	2098		HM026126
	diM11		CA: Santa Barbara Co., LPNF: Cachuma Saddle., 34.7268ºN, 119.9205ºW	NW Transverse Rgs.	2099	HM026079
	diM26	diN12, diN16	CA: Los Angeles Co., Malibu Ck SP: 34.0996ºN, 118.7264ºW	Santa Monica Mts.	2100	HM026094	HM026137, HM026141
P. plicatus
	plM01		CA:San Luis Obispo Co., Lopez Lake, 35.2064ºN, 120.4482ºW	S. Santa Lucia Mts.	140	HM026095
	plM02		CA: Santa Barbara Co., Foothill Rd., 34.4700ºN, 119.7300ºW	Santa Ynez Mts.	161	HM026096
	plM03	plN01, plN02	CA: Santa Barbara Co., Foothill Rd., 34.4700ºN, 119.7300ºW	Santa Ynez Mts.	162	HM026097	HM026142, HM026143
	plM02		CA: Santa Barbara Co., Foothill Rd., 34.4700ºN, 119.7300ºW	Santa Ynez Mts.	163	HM026096
	plM04	plN03, plN04	CA: Santa Barbara Co., Foothill Rd., 34.4700ºN, 119.7300ºW	Santa Ynez Mts.	164	HM026098	HM026144, HM026145
	plM05	plN05, plN06	CA: Santa Barbara Co., UC Santa Cruz Island Res., 33.9957ºN, 119.7290ºW	N. Channel Islands	165	HM026099	HM026146, HM026147
	plM06	plN07, plN08	CA: Santa Barbara Co., UC Santa Cruz Island Res., 33.0066ºN, 119.7039ºW	N. Channel Islands	166	HM026100	HM026148, HM026149
	plM07		CA: Ventura Co., Upper Ojai Valley, 34.4504ºN, 119.1207ºW	Cen. Transverse Rgs.	170	HM026101
	plM08		CA: Santa Barbara Co., LPNF: Kinevan Rd., 34.5068ºN, 119.8243ºW	Santa Ynez Mts.	993	HM026102
	plM09	plN09, plN10	CA: Riverside Co., SBNF: San Jacinto River, 33.7244ºN, 116.8061ºW	San Jacinto Mts.	995	HM026103	HM026150, HM026151
	plM10	plN09, plN10	CA: Riverside Co., SBNF: San Jacinto River, 33.7244ºN, 116.8061ºW	San Jacinto Mts.	996	HM026104	HM026150, HM026151
	plM11	plN09, plN11	CA: Riverside Co., SBNF: San Jacinto River, 33.7244ºN, 116.8061ºW	San Jacinto Mts.	997	HM026105	HM026150, HM026152
	plM12		CA: Ventura Co., LPNF: Murrietta Tr., 34.5009ºN, 119.3899ºW	Santa Ynez Mts.	998	HM026106
	plM13		CA: Ventura Co., LPNF: Murrietta Tr., 34.5009ºN, 119.3899ºW	Santa Ynez Mts.	999	HM026107
	plM14	plN12, plN11	CA: Santa Barbara Co., Arroyo Hondo, 34.4855ºN, 120.1423ºW	Santa Ynez Mts.	1003	HM026108	HM026153, HM026152
	plM15		CA: Santa Barbara Co., Arroyo Hondo, 34.4855ºN, 120.1423ºW	Santa Ynez Mts.	1004	HM026109
	plM16	plN13, plN04	CA: Santa Barbara Co., Arroyo Hondo, 34.4855ºN, 120.1423ºW	Santa Ynez Mts.	1005	HM026110	HM026154, HM026145
	plM17		CA: Santa Barbara Co., Arroyo Hondo, 34.4855ºN, 120.1423ºW	Santa Ynez Mts.	1007	HM026111
	plM18	plN14	CA: San Luis Obispo Co., Montana de Oro SP: 35.2846ºN, 120.8803ºW	S. Santa Lucia Mts.	1168	HM026112	HM026155
	plM19	plN15	CA: Santa Barbara Co., Santa Barbara Botanic Garden, 34.4573ºN, 119.7094ºW	Santa Ynez Mts.	1381	HM026113	HM026156
	plM20	plN16, plN17	CA: Monterey Co., LPNF: Plaskett Ck. Rd., 36.9182ºN, 121.4442ºW	N. Santa Lucia Mts.	1395	HM026114	HM026157, HM026158
	plM21	plN18, plN19	CA: Ventura Co., LPNF: Wheeler Gorge, 34.5085ºN, 119.2872ºW	Cen. Transverse Rgs.	1396	HM026115	HM026159, HM026160
	plM22	plN20, plN21	CA: Los Angeles Co., Angeles NF: SDEF Tanbark Flat, 34.2048ºN, 117.7611ºW	San Gabriel Mts.	1397	HM026116	HM026161, HM026162
	plM23	plN10, plN22	CA: Los Angeles Co., Angeles NF: SDEF Tanbark Flat, 34.2048ºN, 117.7611ºW	San Gabriel Mts.	1398	HM026117	HM026151, HM026163
	plM23	plN09, plN10	CA: Los Angeles Co., Angeles NF: SDEF Tanbark Flat, 34.2048ºN, 117.7611ºW	San Gabriel Mts.	1399	HM026117	HM026150, HM026151
	plM24		CA: Los Angeles Co., Angeles NF: SDEF Tanbark Flat, 34.2048ºN, 117.7611ºW	San Gabriel Mts.	1400	HM026118
	plM25		CA: Los Angeles Co., Angeles NF: Lk. Hughes Rd., 34.6199ºN, 118.5611ºW	Sierra Pelona	1402	HM026119
	plM26		CA: Los Angeles Co., Angeles NF: Lk. Hughes Rd., 34.6199ºN, 118.5611ºW	Sierra Pelona	1403	HM026120
	plM27		CA: Los Angeles Co., Angeles NF: SDEF Volfe Cyn., 34.1825ºN, 117.7972ºW	San Gabriel Mts.	1405	HM026121
	plM22	plN23	CA: Los Angeles Co., Angeles NF: SDEF Volfe Cyn., 34.1825ºN, 117.7972ºW	San Gabriel Mts.	1407	HM026116	HM026164
	plM28	plN24, plN25	CA: Los Angeles Co., Angeles NF: SDEF Volfe Cyn., 34.1825ºN, 117.7972ºW	San Gabriel Mts.	1409	HM026122	HM026165, HM026166
	plM29		CA: Los Angeles Co., Angeles NF: SDEF Volfe Cyn., 34.1825ºN, 117.7972ºW	San Gabriel Mts.	1410	HM026123
	plM30		CA: Los Angeles Co., Angeles NF: Sawmill Mt., 34.6926ºN, 118.5472ºW	Sierra Pelona	1411	HM026124
		plN26, plN27	CA: Santa Barbara Co., Santa Barbara Botanic Garden, 34.4573ºN, 119.7094ºW	Santa Ynez Mts.	1412		HM026167, HM026168
	plM31		CA: Los Angeles Co., Santa Catalina Isl., nr. Echo Lk., 33.3974ºN, 118.3946ºW	S. Channel Islands	1887	HM026125
		plN28	CA: Los Angeles Co., Sta. Monica Mts. NRA: Rocky Oaks, 34.0971ºN, 118.8138ºW	Santa Monica Mts.	2101		HM026169
